# Supplementary material for: Cercus Electric Stimulation Enables Cockroach with Trajectory Control and Spatial Cognition Training
Source: Cyborg Bionic Syst. 2025 Mar 7;6:0154. doi: 10.34133/cbsystems.0154 (PMC11886356; doi:10.34133/cbsystems.0154)
Supplement: Supplementary 1 — Fig. S1 Movies S1 to S4 [file cbsystems.0154.f1.zip]

Archive with 5 entries (5 files):
- Supplementary Material.docx
- Supplementary movie-1.mp4
- supplementary movie-2.mp4
- supplementary movie-3.mp4
- supplementary movie-4.mp4
